# Supplementary material for: Exercise can improve sleep quality: a systematic review and meta-analysis
Source: PeerJ. 2018 Jul 11;6:e5172. doi: 10.7717/peerj.5172 (PMC6045928; doi:10.7717/peerj.5172)
Supplement: Table S2 [file peerj-06-5172-s023.xlsx]

## Sheet: Sheet1
Table S2. Characteristics of unpublished trials
Registration number		NCT01571115	NCT01919645	NCT01689818	NCT02037971	ACTRN12609000535279	NCT02613364	NCT03251755
Trial name or title		Effects of resistance physical exercise in patients with chronic primary insomnia (IER)	Effectiveness and safety of physical exercises in the improvement of the sleep quality. regarding rheumatoid arthritis (SRA)	Long-term follow-up of functional performance and exercise efficacy in community-dwelling elderly with insomnia	Aerobic exercise on improving sleep in systemic lupus erythematosus. (EFEXO)	The effect of an integrated yoga intervention on sleep quality and overall quality of life in an elderly Australian population with insomnia.	Yoga, survivorship health education, and cognitive behavioral therapy in reducing insomnia in cancer survivors (YOCAS-II)	Exercise Using Chinese Yoga Improving Insomnia (Yoga)
Status of trial		completed	completed	unknown	unknown	unknown	ongoing	ongoing
Methods		Randomized controlled trial	Randomized controlled trial	Randomized controlled trial	Randomized controlled trial	Randomized controlled trial	Randomized controlled trial	Randomized controlled trial
Participants		Patients with primary insomnia	Female patients with rheumatoid arthritis and PSQI is ≥5	Patients with insomnia	Female patients with systemic lupus erythematosus and PSQI is ≥5	Older patients with PSQI > 5	Cancer suviviors and patients with insomnia	type 2 DM with diagnosis of insomnia
Interventions		1. Stretching exercise 2. Control 3. Resistance exercise	1. Strength + aerobics 2. Placebo	1. Aerobic exercise 2. Control	1. Aerobic exercise 2. Control	1. Yoga 2. Control	1. Yoga 2. CBT-I 3. Health education	1. Yoga 2. DM health education
Outcomes		Variables of sleep, body composition and maximal repetition test	N3 stage of the sleep in polysomnography	Functional performance, physical fitness and physical disability, depression, and cognitive function	Sleep efficiency, sleep quality, pain, disease activity, QOL, restless legs syndrome, gravity, and fatigue	PSQI, ISI, ESS, fatigue severity scale (FFS), daily sleep log, objective sleep Qquality, QOL, mood, anxiety, arousal and symptoms of psychopathology, mindfulness and monitoring, cognitive function, and adverse events and health resource utilization	ISI, PSQI, sleep variables by actigraphy, circadian activity rhythms, inflammation, physical function	PSQI, BCQ, BDNF, ABI
Starting date		January 2012	July 2012	August 2011	February 2013	unknown	May 2016	May 24, 2017
Contact information		No e-mail address	No e-mail address	mychien@ntu.edu.tw	No e-mail address	marc.cohen @rmit.edu.au	Elizabeth_Nagalski @URMC.Rochester.edu	itlee@vghtc.gov.tw
