# Supplementary material for: Exercise can improve sleep quality: a systematic review and meta-analysis
Source: PeerJ. 2018 Jul 11;6:e5172. doi: 10.7717/peerj.5172 (PMC6045928; doi:10.7717/peerj.5172)
Supplement: Table S3 [file peerj-06-5172-s024.xlsx]

## Sheet: Sheet1
Table S3. Sleep medications used in the included trials
Trials	Sleep medication
Afonso et al. 2012	Subjects using psychotropic drugs were excluded.
Chan et al. 2016	Exclusion criteria included receiving pharmacological treatment for their sleep disorder.
Chan et al. 2017	Unknown
Guilleminault et al. 1995	No subjects were taking a hypnostic at the first visit.Hypnotics (prescribed or over the counter) were forbidden. The last benzodiazepine intake for any subject was at least 3 months before the initial visit.
Hartescu et al. 2015	24% of participants reported present use of non-pharmacological and pharmacological treatment to improve sleep. Medication use did not significantly differ between exercise group and control group at baseline.
Irwin et al. 2014	Regular (≥2 times/week) use of hypnotic medications for sleep (patients using prescribed or over-the-counter sleep medications < 3 times/week were enrolled after they withdrew from medications).
Passos et al. 2010	Exclusion criteria included use of medication for insomnia.
Reid et al. 2010	Exclusion criteria included current use or use within the past month of hypnotic medications.
Tadayon et al. 2016	Proportion of taking sleep medication in subjects was unclear.
Tang et al. 2010	50% of excise group and 60% of control group took sleep medication.
