# Supplementary material for: Exercise can improve sleep quality: a systematic review and meta-analysis
Source: PeerJ. 2018 Jul 11;6:e5172. doi: 10.7717/peerj.5172 (PMC6045928; doi:10.7717/peerj.5172)
Supplement: Data S1 [file peerj-06-5172-s029.xlsx]

## Sheet: exercise for primary insomnia a
Name	Effect Measure	Analysis Model	Mean in exercise group	SD in exercise group	Total number in exercise group	Mean in control group	SD in control group	Total number in control group	Effect Estimate	SE	CI Start	CI End	Weight	Q	P(Q)	I2(Q)	Tau2	Z	P(Z)	Qint	P(Qint)	I2(Qint)	df	Year of study
1. Sleep quality: exercise versus control
Total PSQI score	Mean Difference	Random			194			167	-2.87098		-3.95206	-1.78991	100	15.4481	0.00860984	67.6336	1.18064	5.20502	1.9e-07	0	1	0	5
Chan 2016			8.6	3.5	27	9.1	3.3	25	-0.5	0.943029	-2.3483	1.3483	14.698											2016
Hartescu 2015			-2.47	3.26	17	0.89	3.43	19	-3.36	1.11551	-5.54636	-1.17364	12.546											2015
Irwin 2014			8	3.4	48	9.6	3	25	-1.6	0.775134	-3.11924	-0.0807645	17.078											2014
Reid 2010			5.1	1.44	10	9.5	1.97	7	-4.4	0.872797	-6.11065	-2.68935	15.663											2010
Tadayon 2016			9.35	3.01	56	13.05	1.62	56	-3.7	0.456784	-4.59528	-2.80472	21.8989											2016
Tang 2010			9.78	3.06	36	13.11	2.89	35	-3.33	0.706209	-4.71414	-1.94586	18.1163											2010
Subgroup analysis (PSQI) by primary insomnia and secondary insomnia	Mean Difference	Random			194			167	-2.87098		-3.95206	-1.78991	100	15.4481	0.00860984	67.6336	1.18064	5.20502	1.9e-07	0.358701	0.835813	0	5
Primary insomnia	Mean Difference	Random			58			32	-2.97126		-5.71463	-0.227889	32.7409	5.75367	0.0164542	82.6198	3.2387	2.12278	0.0337726				1
Irwin 2014			8	3.4	48	9.6	3	25	-1.6	0.775134	-3.11924	-0.0807645	17.078											2014
Reid 2010			5.1	1.44	10	9.5	1.97	7	-4.4	0.872797	-6.11065	-2.68935	15.663											2010
Secondary insomnia	Mean Difference	Random			36			35	-3.33		-4.71414	-1.94586	18.1163	0	1	0	0	4.71532	2.41e-06				0
Tang 2010			9.78	3.06	36	13.11	2.89	35	-3.33	0.706209	-4.71414	-1.94586	18.1163											2010
Primary and secondary insomnia	Mean Difference	Random			100			100	-2.59023		-4.60304	-0.577417	49.1428	9.37729	0.00919918	78.6719	2.44376	2.52222	0.0116616				2
Chan 2016			8.6	3.5	27	9.1	3.3	25	-0.5	0.943029	-2.3483	1.3483	14.698											2016
Hartescu 2015			-2.47	3.26	17	0.89	3.43	19	-3.36	1.11551	-5.54636	-1.17364	12.546											2015
Tadayon 2016			9.35	3.01	56	13.05	1.62	56	-3.7	0.456784	-4.59528	-2.80472	21.8989											2016
Subgroup analysis (PSQI) by duration of exercise	Mean Difference	Random
Medium-term	Mean Difference	Random			177			148	-2.78812		-4.02933	-1.54691	100	15.3832	0.00396908	73.9975	1.44187	4.40266	1.069e-05				4
Chan 2016			8.6	3.5	27	9.1	3.3	25	-0.5	0.943029	-2.3483	1.3483	17.2036											2016
Irwin 2014			8	3.4	48	9.6	3	25	-1.6	0.775134	-3.11924	-0.0807645	19.6331											2014
Reid 2010			5.1	1.44	10	9.5	1.97	7	-4.4	0.872797	-6.11065	-2.68935	18.1992											2010
Tadayon 2016			9.35	3.01	56	13.05	1.62	56	-3.7	0.456784	-4.59528	-2.80472	24.2981											2016
Tang 2010			9.78	3.06	36	13.11	2.89	35	-3.33	0.706209	-4.71414	-1.94586	20.666											2010
Long-term	Mean Difference	Random			17			19	-3.36		-5.54636	-1.17364	100	0	1	0	0	3.01208	0.00259464				0
Hartescu 2015			-2.47	3.26	17	0.89	3.43	19	-3.36	1.11551	-5.54636	-1.17364	100											2015
Subgroup analysis (PSQI) by intensity of exercise	Mean Difference	Random
Aerobic exercise	Mean Difference	Random			184			160	-2.58513		-3.77265	-1.39762	100	12.8938	0.0118063	68.9775	1.21135	4.2667	1.984e-05				4
Chan 2016			8.6	3.5	27	9.1	3.3	25	-0.5	0.943029	-2.3483	1.3483	17.4754											2016
Hartescu 2015			-2.47	3.26	17	0.89	3.43	19	-3.36	1.11551	-5.54636	-1.17364	14.9487											2015
Irwin 2014			8	3.4	48	9.6	3	25	-1.6	0.775134	-3.11924	-0.0807645	20.2572											2014
Tadayon 2016			9.35	3.01	56	13.05	1.62	56	-3.7	0.456784	-4.59528	-2.80472	25.8519											2016
Tang 2010			9.78	3.06	36	13.11	2.89	35	-3.33	0.706209	-4.71414	-1.94586	21.4667											2010
Aerobic exercise and anaerobic exercise	Mean Difference	Random			10			7	-4.4		-6.11065	-2.68935	100	0	1	0	0	5.04126	4.6e-07				0
Reid 2010			5.1	1.44	10	9.5	1.97	7	-4.4	0.872797	-6.11065	-2.68935	100											2010
Subgroup analysis (PSQI) by type of exercise	Mean Difference	Random
Aerobic exercise (walking)	Mean Difference	Random			109			110	-3.56646		-4.27735	-2.85557	100	0.231834	0.890549	0	0	9.83294	0				2
Hartescu 2015			-2.47	3.26	17	0.89	3.43	19	-3.36	1.11551	-5.54636	-1.17364	10.5721											2015
Tadayon 2016			9.35	3.01	56	13.05	1.62	56	-3.7	0.456784	-4.59528	-2.80472	63.05											2016
Tang 2010			9.78	3.06	36	13.11	2.89	35	-3.33	0.706209	-4.71414	-1.94586	26.3779											2010
Other aerobic exercise	Mean Difference	Random			75			50	-1.15647		-2.33012	0.0171732	100	0.812006	0.367528	0	0	1.93129	0.0534478				1
Chan 2016			8.6	3.5	27	9.1	3.3	25	-0.5	0.943029	-2.3483	1.3483	40.3207											2016
Irwin 2014			8	3.4	48	9.6	3	25	-1.6	0.775134	-3.11924	-0.0807645	59.6793											2014
Aerobic exercise (walking, other aerobic exercise)	Mean Difference	Random			10			7	-4.4		-6.11065	-2.68935	100	0	1	0	0	5.04126	4.6e-07				0
Reid 2010			5.1	1.44	10	9.5	1.97	7	-4.4	0.872797	-6.11065	-2.68935	100											2010
Subgroup analysis (PSQI) by setting or location of exercise	Mean Difference	Random
At home	Mean Difference	Random			109			110	-3.56646		-4.27735	-2.85557	100	0.231834	0.890549	0	0	9.83294	0				2
Hartescu 2015			-2.47	3.26	17	0.89	3.43	19	-3.36	1.11551	-5.54636	-1.17364	10.5721											2015
Tadayon 2016			9.35	3.01	56	13.05	1.62	56	-3.7	0.456784	-4.59528	-2.80472	63.05											2016
Tang 2010			9.78	3.06	36	13.11	2.89	35	-3.33	0.706209	-4.71414	-1.94586	26.3779											2010
Elsewhere	Mean Difference	Random			85			57	-2.17631		-4.37851	0.0258939	100	10.2024	0.00608956	80.3967	3.04044	1.93692	0.0527553				2
Chan 2016			8.6	3.5	27	9.1	3.3	25	-0.5	0.943029	-2.3483	1.3483	32.1258											2016
Irwin 2014			8	3.4	48	9.6	3	25	-1.6	0.775134	-3.11924	-0.0807645	34.6709											2014
Reid 2010			5.1	1.44	10	9.5	1.97	7	-4.4	0.872797	-6.11065	-2.68935	33.2033											2010
Subgroup analysis (PSQI) by background	Mean Difference	Random
Cancer patients	Mean Difference	Random			36			35	-3.33		-4.71414	-1.94586	100	0	1	0	0	4.71532	2.41e-06				0
Tang 2010			9.78	3.06	36	13.11	2.89	35	-3.33	0.706209	-4.71414	-1.94586	100											2010
Postmenopausal women	Mean Difference	Random			56			56	-3.7		-4.59528	-2.80472	100	0	1	0	0	8.10011	0				0
Tadayon 2016			9.35	3.01	56	13.05	1.62	56	-3.7	0.456784	-4.59528	-2.80472	100											2016
Others	Mean Difference	Random			102			76	-2.44115		-4.16968	-0.712619	100	11.115	0.0111198	73.0095	2.25436	2.768	0.00564021				3
Chan 2016			8.6	3.5	27	9.1	3.3	25	-0.5	0.943029	-2.3483	1.3483	24.7412											2016
Hartescu 2015			-2.47	3.26	17	0.89	3.43	19	-3.36	1.11551	-5.54636	-1.17364	22.2305											2015
Irwin 2014			8	3.4	48	9.6	3	25	-1.6	0.775134	-3.11924	-0.0807645	27.2409											2014
Reid 2010			5.1	1.44	10	9.5	1.97	7	-4.4	0.872797	-6.11065	-2.68935	25.7874											2010
Sensitivity analysis (PSQI) by repeating the analysis restricting study with low risk of selection bias (i.e. adequate random sequence generation and random allocation)	Mean Difference	Random			92			69	-1.71707		-3.18183	-0.252303	100	3.84116	0.146522	47.9325	0.80413	2.29756	0.0215866	0	1	0	2
Chan 2016			8.6	3.5	27	9.1	3.3	25	-0.5	0.943029	-2.3483	1.3483	32.9816											2016
Hartescu 2015			-2.47	3.26	17	0.89	3.43	19	-3.36	1.11551	-5.54636	-1.17364	27.265											2015
Irwin 2014			8	3.4	48	9.6	3	25	-1.6	0.775134	-3.11924	-0.0807645	39.7534											2014
Sensitivity analysis (PSQI) by repeating analysis using fixed effect model instead of random-effects model	Mean Difference	Fixed			194			167	-3.08565		-3.65858	-2.51272	100	15.4481	0.00860984	67.6336	0	10.5559	0	0	1	0	5
Chan 2016			8.6	3.5	27	9.1	3.3	25	-0.5	0.943029	-2.3483	1.3483	9.60848											2016
Hartescu 2015			-2.47	3.26	17	0.89	3.43	19	-3.36	1.11551	-5.54636	-1.17364	6.86688											2015
Irwin 2014			8	3.4	48	9.6	3	25	-1.6	0.775134	-3.11924	-0.0807645	14.2217											2014
Reid 2010			5.1	1.44	10	9.5	1.97	7	-4.4	0.872797	-6.11065	-2.68935	11.217											2010
Tadayon 2016			9.35	3.01	56	13.05	1.62	56	-3.7	0.456784	-4.59528	-2.80472	40.9527											2016
Tang 2010			9.78	3.06	36	13.11	2.89	35	-3.33	0.706209	-4.71414	-1.94586	17.1332											2010
Sensitivity analysis (PSQI) by exclusion of studies using imputed statistics and studies using per protocol analysis	Mean Difference	Random			83			81	-2.20635		-5.33536	0.922655	100	9.32643	0.00225874	89.2778	4.57102	1.38203	0.166964	0	1	0	1
Chan 2016			8.6	3.5	27	9.1	3.3	25	-0.5	0.943029	-2.3483	1.3483	46.6765											2016
Tadayon 2016			9.35	3.01	56	13.05	1.62	56	-3.7	0.456784	-4.59528	-2.80472	53.3235											2016
2. Sleep efficiency: exercise versus control
Sleep efficiency (%)	Mean Difference	Random			116			70	-0.555327		-3.42042	2.30977	100	1.73677	0.62879	0	0	0.37989	0.704027	0	1	0	3
Afonso 2012			78.1	9.1	15	82.3	8.6	15	-4.2	3.23285	-10.5363	2.13627	20.4461											2012
Hartescu 2015			82.65	7.28	17	82.57	7.35	18	0.08	2.47362	-4.76821	4.92821	34.9233											2015
Irwin 2014			80.6	11.2	48	79.5	10.3	25	1.1	2.61857	-4.03231	6.23231	31.1639											2014
Passos 2010			81.4	11.8	36	81.9	12	12	-0.5	3.98344	-8.30739	7.30739	13.4668											2010
Sensitivity analysis (sleep efficiency) by repeating the analysis restricting study with low risk of selection bias (i.e. adequate random sequence generation and random allocation)	Mean Difference	Random			65			43	0.560988		-2.96337	4.08535	100	0.0801804	0.777053	0	0	0.311976	0.755058	0	1	0	1
Hartescu 2015			82.65	7.28	17	82.57	7.35	18	0.08	2.47362	-4.76821	4.92821	52.8443											2015
Irwin 2014			80.6	11.2	48	79.5	10.3	25	1.1	2.61857	-4.03231	6.23231	47.1557											2014
Sensitivity analysis (sleep efficiency) by repeating analysis using fixed effect model instead of random-effects model	Mean Difference	Fixed			116			70	-0.555327		-3.42042	2.30977	100	1.73677	0.62879	0	0	0.37989	0.704027	0	1	0	3
Afonso 2012			78.1	9.1	15	82.3	8.6	15	-4.2	3.23285	-10.5363	2.13627	20.4461											2012
Hartescu 2015			82.65	7.28	17	82.57	7.35	18	0.08	2.47362	-4.76821	4.92821	34.9233											2015
Irwin 2014			80.6	11.2	48	79.5	10.3	25	1.1	2.61857	-4.03231	6.23231	31.1639											2014
Passos 2010			81.4	11.8	36	81.9	12	12	-0.5	3.98344	-8.30739	7.30739	13.4668											2010
Sensitivity analysis (sleep efficiency) by exclusion of studies using imputed statistics and studies using per protocol analysis	Mean Difference	Random			36			12	-0.5		-8.30739	7.30739	100	0	1	0	0	0.12552	0.900112	0	1	0	0
Passos 2010			81.4	11.8	36	81.9	12	12	-0.5	3.98344	-8.30739	7.30739	100											2010
Sensitivity analysis (sleep efficiency) by exclusion of the study with acute exercise	Mean Difference	Random			80			58	-0.563938		-3.64391	2.51604	100	1.73655	0.419676	0	0	0.358866	0.719696	0	1	0	2
Afonso 2012			78.1	9.1	15	82.3	8.6	15	-4.2	3.23285	-10.5363	2.13627	23.628											2012
Hartescu 2015			82.65	7.28	17	82.57	7.35	18	0.08	2.47362	-4.76821	4.92821	40.3582											2015
Irwin 2014			80.6	11.2	48	79.5	10.3	25	1.1	2.61857	-4.03231	6.23231	36.0138											2014
Subgroup analysis (sleep efficiency) by frequency of exercise(acute or regular)	Mean Difference	Random			116			70	-0.555327		-3.42042	2.30977	100	1.73677	0.62879	0	0	0.37989	0.704027	0.00022294	0.988087	0	3
acute exercise	Mean Difference	Random			36			12	-0.5		-8.30739	7.30739	13.4668	0	1	0	0	0.12552	0.900112				0
Passos 2010			81.4	11.8	36	81.9	12	12	-0.5	3.98344	-8.30739	7.30739	13.4668											2010
regular exercise	Mean Difference	Random			80			58	-0.563938		-3.64391	2.51604	86.5332	1.73655	0.419676	0	0	0.358866	0.719696				2
Afonso 2012			78.1	9.1	15	82.3	8.6	15	-4.2	3.23285	-10.5363	2.13627	20.4461											2012
Hartescu 2015			82.65	7.28	17	82.57	7.35	18	0.08	2.47362	-4.76821	4.92821	34.9233											2015
Irwin 2014			80.6	11.2	48	79.5	10.3	25	1.1	2.61857	-4.03231	6.23231	31.1639											2014
3. Severity of insomnia: exercise versus control
Total ISI score	Mean Difference	Random			32			34	-3.2172		-5.36191	-1.07249	100	0.377343	0.539029	0	0	2.94007	0.0032814	0	1	0	1
Afonso 2012			9.7	4.6	15	13.7	4.6	15	-4	1.67968	-7.29212	-0.707883	42.4411											2012
Hartescu 2015			-4.06	4.99	17	-1.42	3.42	19	-2.64	1.44233	-5.46691	0.186912	57.5589											2015
Sensitivity analysis (total ISI score) by repeating the analysis restricting study with low risk of selection bias (i.e. adequate random sequence generation and random allocation)	Mean Difference	Random			0			0	0		0	0	0	0	0	0	?	0	0	0	0	0	0
Sensitivity analysis (total ISI score) by repeating analysis using fixed effect model instead of random-effects model	Mean Difference	Fixed			32			34	-3.2172		-5.36191	-1.07249	100	0.377343	0.539029	0	0	2.94007	0.0032814	0	1	0	1
Afonso 2012			9.7	4.6	15	13.7	4.6	15	-4	1.67968	-7.29212	-0.707883	42.4411											2012
Hartescu 2015			-4.06	4.99	17	-1.42	3.42	19	-2.64	1.44233	-5.46691	0.186912	57.5589											2015
Sensitivity analysis (total ISI score) by exclusion of studies using imputed statistics and studies using per protocol analysis	Mean Difference	Random			0			0	0		0	0	0	0	0	0	?	0	0	0	0	0	0
4. Health related QOL: exercise versus control
SF-36 PCS score	Mean Difference	Random			36			35	14.35		9.24632	19.4537	100	0	1	0	0	5.51083	4e-08	0	1	0	0
Tang 2010			50.28	10.63	36	35.93	11.29	35	14.35	2.60397	9.24632	19.4537	100											2010
SF-36 MCS score	Mean Difference	Random			36			35	13.85		8.62272	19.0773	100	0	1	0	0	5.19304	2.1e-07	0	1	0	0
Tang 2010			57.87	10.68	36	44.02	11.75	35	13.85	2.66703	8.62272	19.0773	100											2010
SF-36 Physical function	Mean Difference	Random			10			7	15.9		5.48048	26.3195	100	0	0	100	0	2.99087	0.00278183	0	1	0	0
Reid 2010			93	5.87	10	77.1	13.18	7	15.9	5.31618	5.48048	26.3195	100											2010
SF-36 Role emotional	Mean Difference	Random			10			7	34.77		0.916401	68.6236	100	0	1	0	0	2.01302	0.0441126	0	1	0	0
Reid 2010			96.67	10.54	10	61.9	44.84	7	34.77	17.2726	0.916401	68.6236	100											2010
SF-36 Bodily pain	Mean Difference	Random			10			7	15.66		-3.74943	35.0694	100	0	0	100	0	1.58135	0.113799	0	1	0	0
Reid 2010			88.8	7.73	10	73.14	25.39	7	15.66	9.90295	-3.74943	35.0694	100											2010
SF-36 Vitality	Mean Difference	Random			10			7	26.23		15.2332	37.2268	100	0	1	0	0	4.67497	2.94e-06	0	1	0	0
Reid 2010			80.5	10.92	10	54.27	11.7	7	26.23	5.61074	15.2332	37.2268	100											2010
SF-36 General health	Mean Difference	Random			10			7	10.36		0.00508212	20.7149	100	0	1	0	0	1.96093	0.0498877	0	1	0	0
Reid 2010			82.5	13.18	10	72.14	8.59	7	10.36	5.28322	0.00508212	20.7149	100											2010
SF-36 Social function	Mean Difference	Random			10			7	13.04		1.52406	24.5559	100	0	0	100	0	2.21935	0.0264628	0	1	0	0
Reid 2010			98.75	3.95	10	85.71	15.19	7	13.04	5.87559	1.52406	24.5559	100											2010
SF-36 Mental health	Mean Difference	Random			10			7	5.14		-3.36406	13.6441	100	0	1	0	0	1.18464	0.236161	0	1	0	0
Reid 2010			88	7.3	10	82.86	9.72	7	5.14	4.33888	-3.36406	13.6441	100											2010
SF-36 Role physical	Mean Difference	Random			10			7	24.64		-4.84424	54.1242	100	0	1	0	0	1.63794	0.101434	0	1	0	0
Reid 2010			92.5	23.72	10	67.86	34.5	7	24.64	15.0433	-4.84424	54.1242	100											2010
Menopause-Specific Quality of Life Questionnaire (MENQOL)	Mean Difference	Random			15			15	-39.1		-66.8325	-11.3675	100	0	1	0	0	2.76335	0.0057212	0	1	0	0
Afonso 2012			88.1	38.8	15	127.2	38.7	15	-39.1	14.1495	-66.8325	-11.3675	100											2012
EuroQoL5D-5L	Mean Difference	Random			17			18	0.0602		0.0341545	0.0862455	100	0	1	0	0	4.53015	5.89e-06	0	1	0	0
Hartescu 2015			0.8636	0.039	17	0.8034	0.0396	18	0.0602	0.0132887	0.0341545	0.0862455	100											2015
SF-12v2 PCS score	Mean Difference	Random			27			25	10.25		4.24314	16.2569	100	0	1	0	0	3.34445	0.00082446	0	1	0	0
Chan 2016			49.69	10.88	27	39.44	11.19	25	10.25	3.06478	4.24314	16.2569	100											2016
SF-12v2 MCS score	Mean Difference	Random			27			25	6.48		2.32738	10.6326	100	0	1	0	0	3.05844	0.0022249	0	1	0	0
Chan 2016			58.37	5.89	27	51.89	8.95	25	6.48	2.11872	2.32738	10.6326	100											2016
5. Sleep onset latency: exercise versus control
Sleep onset latency (min)	Mean Difference	Random			126			80	1.89646		-3.63316	7.42607	100	3.44796	0.485836	0	0	0.672197	0.501458	0	1	0	4
Afonso 2012			26.4	28.3	15	14.9	20.7	15	11.5	9.0531	-6.24376	29.2438	9.71177											2012
Guilleminault 1995			26	20	10	30	8	10	-4	6.81175	-17.3508	9.35079	17.1544											1995
Hartescu 2015			28.32	19.91	17	24.55	16.73	18	3.77	6.2344	-8.4492	15.9892	20.4788											2015
Irwin 2014			19	22.1	48	22.3	22.1	25	-3.3	5.45084	-13.9834	7.38344	26.7897											2014
Passos 2010			19.9	22.8	36	13.8	14	12	6.1	5.54737	-4.77265	16.9726	25.8654											2010
6. Total sleep time: exercise versus control
Total sleep time (min)	Mean Difference	Random			126			80	4.3232		-9.19051	17.8369	100	1.92898	0.748819	0	0	0.627017	0.530648	0	1	0	4
Afonso 2012			338.1	48.2	15	351	46.5	15	-12.9	17.2926	-46.7928	20.9928	15.8977											2012
Guilleminault 1995			345	38	10	335	29	10	10	15.1162	-19.6272	39.6272	20.805											1995
Hartescu 2015			434.48	30.74	17	418.68	50.03	18	15.8	13.9514	-11.5442	43.1442	24.4242											2015
Irwin 2014			381.3	54.2	48	378.8	53.7	25	2.5	13.2872	-23.5423	28.5423	26.9271											2014
Passos 2010			340.002	59.382	36	342	60	12	-1.998	19.9487	-41.0967	37.1007	11.946											2010
7. Sleepiness during daily lives: exercise versus control
Total ESS score	Mean Difference	Random			90			65	-1.17701		-2.90213	0.548107	100	7.77327	0.0509375	61.4062	1.67987	1.33724	0.181144	0	1	0	3
Afonso 2012			5.5	4.3	15	7.8	6.8	15	-2.3	2.07734	-6.37151	1.77151	12.9222											2012
Hartescu 2015			6.44	1.049	17	6.32	0.988	18	0.12	0.344905	-0.556002	0.796002	43.0676											2015
Irwin 2014			5.5	3.8	48	6.4	3.8	25	-0.9	0.937248	-2.73697	0.936972	30.2823											2014
Reid 2010			5.2	1.98	10	10	5	7	-4.8	1.99085	-8.70199	-0.898013	13.7279											2010
8. Current sleepiness: exercise versus control
SSS	Mean Difference	Random			0			0	0		0	0	0	0	0	0	?	0	0	0	0	0	0
9. Wake after sleep onset (WASO): exercise versus control
WASO (min)	Mean Difference	Random			116			70	-0.0693328		-9.8619	9.72323	100	0.386709	0.942974	0	0	0.0138768	0.988928	0	1	0	3
Afonso 2012			69.5	41.3	15	62.1	31.1	15	7.4	13.3489	-18.7634	33.5634	14.0089											2012
Hartescu 2015			41.28	21.5	17	41.96	18.76	18	-0.68	6.8369	-14.0801	12.7201	53.4044											2015
Irwin 2014			72.5	52.6	48	75.1	43	25	-2.6	11.4717	-25.0842	19.8842	18.9687											2014
Passos 2010			58.8667	39.4482	36	60.7	41	12	-1.8333	13.5392	-28.3696	24.703	13.6179											2010
10. Anxiety: exercise versus control
Anxiety	Std. Mean Difference	Random			68			46	-0.653344		-1.05234	-0.254351	100	0.0410003	0.979709	0	0	3.20941	0.00133009	0	1	0	2
Afonso 2012			8.8	6.7	15	13.5	6.9	15	-0.672423	0.37684	-1.41102	0.06617	29.1823											2012
Hartescu 2015			-4.93	5.4	17	0.38	8.95	19	-0.693009	0.344884	-1.36897	-0.0170483	34.8408											2015
Passos 2010			33.8	6.5042	36	38	8	12	-0.599456	0.339395	-1.26466	0.0657459	35.9769											2010
11. Depression: exercise versus control
Depression	Std. Mean Difference	Random			90			66	-0.63136		-0.963359	-0.299361	100	1.59204	0.661195	0	0	3.72725	0.00019358	0	1	0	3
Afonso 2012			11	6.4	15	14.8	7.9	15	-0.514283	0.372032	-1.24345	0.214887	20.7308											2012
Hartescu 2015			-4.35	4.44	17	1.31	9.26	19	-0.748464	0.346687	-1.42796	-0.0689703	23.8727											2015
Irwin 2014			5.8	3.3	48	8.4	7.5	25	-0.502347	0.250321	-0.992967	-0.011728	45.7914											2014
Reid 2010			2.5	2.22	10	9.5	8.26	7	-1.20805	0.546562	-2.27929	-0.13681	9.60504											2010
